# Supplementary material for: Phototoxicity avoidance is a potential therapeutic approach for retinal dystrophy caused by EYS dysfunction
Source: JCI Insight. 2024 Apr 22;9(8):e174179. doi: 10.1172/jci.insight.174179 (PMC11141876; doi:10.1172/jci.insight.174179)
Supplement: Supporting data values [file jciinsight-9-174179-s056.xlsx]

## Sheet: FIgure3B_EYS
Experiment	Control	RD
1	7.33333	1.33333
2	4.66667	1.66667
3	7.33333	1.33333
4	5.33333	1
5	5.66667	2.66667
6	3.33333	1.66667
Average	5.61111	1.61111

## Sheet: Figure3D_WB EYS
Experiment	Control	RD
1	1.43567	1.00681
2	0.884981	0.961347
3	0.679351	1.11051
Average	1	1.02622

## Sheet: Figure3F_PRPH2
Experiment	Control	RD
1	20.3333	12.6667
2	24	29.6667
3	29.3333	22.6667
4	12.6667	27.6667
5	30	31.3333
6	34.3333	31
Average	25.1111	25.8333

## Sheet: Figure3G_GRK7
Experiment	Control	RD
1	11.6667	5.66667
2	7.66667	2.66667
3	12	0.666667
4	2.33333	0.666667
5	6	3.66667
6	12	5.33333
Average	8.61111	3.11111

## Sheet: Figure3I_IP_GRK7
Experiment	Control	Mutant
1	1.51569	0.98633
2	0.720002	0.700542
3	0.764307	0.964866
Average	1	0.883913

## Sheet: Figure4E_GRK7_Control vs KO
Experiment	Control	EYS-KO
1	2.33333	0.333333
2	6	0.666667
3	12	1.66667
Average	6.77778	0.888889

## Sheet: Figure5J_TUNEL
Experiment	WT(Bright)	WT(Dark)	Hetero(Bright)	Hetero(Dark)	Homo(Bright)	Homo(Dark)
1	6	0	0	1	17	10
2	1	0	1	0	24	4
3	3	0	2	1	19	0
Average	3.33333	0	1	0.666667	20	4.66667

## Sheet: Figure6B_ELISA_RAL+
Experiment	Control	RD
1	5.92118	-15.6882
2	6.23269	-25.561
3	-4.92316	-12.1151
4	-8.38556	-26.5598
5	-1.21842	-20.7712
6	0.132205	-40.5251
Average	-0.373512	-23.5367

## Sheet: Figure6D_CellROX
Experiment	Control(Bright)	Control(Dark)	RD(Bright)	RD(Dark)
1	5.91716	3.0303	9.32401	6.66667
2	4.70588	2.8777	16.7038	3.03867
3	4.94505	5.08475	16.1765	0
Average	5.18937	3.66425	14.0681	3.23511

## Sheet: Figure6F_cCas3_white_HCvsRD
Experiment	Control(Bright)	Control(Dark)	RD(Bright)	RD(Dark)
1	2.33333	0	24	2.66667
2	3.33333	3.33333	16.3333	1.33333
3	3.66667	3.66667	8	1.33333
Average	3.11111	2.33333	16.1111	1.77778

[truncated: 13 more sheets: Figure6H_cCas3_white_HCvsKO, Figure7D_Color(lux), Figure S3B_RHO, FigureS4F_BiP, FigureS4G_eIF2a, FigureS4H_PERK, FigureS4I_AFT6, FigureS5D_GRK1, FigureS5G_RCVRN, FigureS5H_GNAT2, FigureS5I_ARR1, FigureS7C_ELISA_RAL-, FigureS7E_Color(Pw)]
